# Supplementary material for: Combined Cytotoxic Effect of Inhibitors of Proteostasis on Human Colon Cancer Cells
Source: Pharmaceuticals (Basel). 2022 Jul 25;15(8):923. doi: 10.3390/ph15080923 (PMC9331496; doi:10.3390/ph15080923)
Supplement: Supplementary file 1 [file pharmaceuticals-15-00923-s001.zip]

Archive with 1 entries (1 files):
- pharmaceuticals-1752348-supplementary.pdf
